# Supplementary material for: Probing the closed-loop model of mRNA translation in living cells
Source: RNA Biol. 2015 Mar 31;12(3):248–54. doi: 10.1080/15476286.2015.1017242 (PMC4615164; doi:10.1080/15476286.2015.1017242)
Supplement: KRNB_A_1017242_supplemental_material.zip [file krnb-12-03-1017242-s001.zip]

Archive with 8 entries (8 files):
- KRNB_A_1017242_figure S2.jpg
- KRNB_A_1017242_figure S3.jpg
- KRNB_A_1017242_figure S4.jpg
- KRNB_A_1017242_figure S5.jpg
- KRNB_A_1017242_figure S6.jpg
- KRNB_A_1017242_figure S7.jpg
- KRNB_A_1017242_table S1.docx
- KRNB_A_1017242_figure S1.jpg
